# Supplementary material for: Public Awareness, Knowledge of Availability, And Willingness to Use Neurosurgical Care Services in Africa: A Cross-Sectional E-Survey Protocol
Source: Int J Surg Protoc. 2021 Jul 13;25(1):123–8. doi: 10.29337/ijsp.149 (PMC8284504; doi:10.29337/ijsp.149)
Supplement: Appendix 1. — Questionnaires in French and English, Adapted from [31]. [file ijsp-25-1-149-s1.zip]

Archive with 2 entries (2 files):
- French Survey.pdf
- English Survey.pdf
